# Supplementary material for: An emerging Platynota sp. (Lepidoptera: Tortricidae) infesting blueberry (Vaccinium corymbosum) in the central coast of Peru
Source: Front Insect Sci. 2025 Jun 13;5:1593907. doi: 10.3389/finsc.2025.1593907 (PMC12202582; doi:10.3389/finsc.2025.1593907)
Supplement: Supplementary file 1 [file DataSheet1.zip]

Archive with 5 entries (5 files):
- SM Table 2.xlsx
- SM Table 3.xlsx
- SM Table 4.xlsx
- SM Table 5.xlsx
- SM Table 1.xlsx
