# Supplementary material for: An emerging Platynota sp. (Lepidoptera: Tortricidae) infesting blueberry (Vaccinium corymbosum) in the central coast of Peru
Source: Front Insect Sci. 2025 Jun 13;5:1593907. doi: 10.3389/finsc.2025.1593907 (PMC12202582; doi:10.3389/finsc.2025.1593907)
Supplement: Supplementary file 1 [file DataSheet1.zip › SM Table 2.xlsx]

## Sheet: Sheet1
Supplementary table 2, Sheet 1. Duration of Platynota sp. Per1 development stages under laboratory conditions.
Development stage	Sample code	Duration (days)
Embrionic/Eggs	M-1	8
Embrionic/Eggs	M-2	8
Embrionic/Eggs	M-3	9
Embrionic/Eggs	M-4	8
Embrionic/Eggs	M-5	9
Embrionic/Eggs	M-6	9
Embrionic/Eggs	M-7	8
Embrionic/Eggs	M-8	8
Embrionic/Eggs	M-9	8
Embrionic/Eggs	M-10	9
Larval	M-1	27
Larval	M-2	24
Larval	M-3	25
Larval	M-4	26
Larval	M-5	25
Larval	M-6	27
Larval	M-7	26
Larval	M-8	24
Larval	M-9	26
Larval	M-10	24
Pupal	M-1	7
Pupal	M-2	7
Pupal	M-3	6
Pupal	M-4	6
Pupal	M-5	6
Pupal	M-6	8
Pupal	M-7	8
Pupal	M-8	6
Pupal	M-9	7
Pupal	M-10	7
Adult/Female	M-1	8
Adult/Female	M-2	9
Adult/Female	M-3	7
Adult/Female	M-4	9
Adult/Female	M-5	8
Adult/Female	M-6	7
Adult/Female	M-7	9
Adult/Female	M-8	8
Adult/Female	M-9	9
Adult/Female	M-10	8
Adult/Male	M-1	6
Adult/Male	M-2	7
Adult/Male	M-3	5
Adult/Male	M-4	5
Adult/Male	M-5	6
Adult/Male	M-6	7
Adult/Male	M-7	5
Adult/Male	M-8	6
Adult/Male	M-9	5
Adult/Male	M-10	7
Pre-ovipositional	M-1	2
Pre-ovipositional	M-2	2
Pre-ovipositional	M-3	1
Pre-ovipositional	M-4	1
Pre-ovipositional	M-5	2
Pre-ovipositional	M-6	2
Pre-ovipositional	M-7	1
Pre-ovipositional	M-8	2
Pre-ovipositional	M-9	2
Pre-ovipositional	M-10	1

## Sheet: Sheet2
Supplementary table 2, Sheet 2. Ovipositional data of Platynota sp. Per1 under laboratory conditions.
Sample code	Egg mass	Fecundity
M-1	1	125
M-2	1	76
M-3	1	118
M-4	1	28
M-5	1	101
M-6	1	95
M-7	1	89
M-8	1	55
M-9	1	105
M-10	1	92
M-1	2	1
M-2	2	41
M-3	2	16
M-4	2	44
M-5	2	24
M-6	2	61
M-7	2	31
M-8	2	12
M-9	2	44
M-10	2	3
M-1	3	31
M-2	3	2
M-3	3	27
M-4	3	12
M-5	3	53
M-6	3	4
M-7	3	3
M-8	3	4
M-9	3	8
M-10	3	39
M-1	4	23
M-2	4	58
M-3	4	38
M-4	4	1
M-5	4	2
M-6	4	24
M-7	4	7
M-8	4	18
M-9	4	3
M-10	4	1
M-1	5	6
M-2	5	11
M-3	5	3
M-4	5	2
M-5	5	21
M-6	5	5
M-7	5	33
M-8	5	17
M-9	5	2
M-10	5	21
M-2	6	4
M-3	6	1
M-4	6	6
M-5	6	1
M-6	6	6
M-7	6	4
M-8	6	6
M-9	6	17
M-10	6	7
M-8	7	1

## Sheet: Sheet3
Supplementary table 2, Sheet 3. Dimensions at the pupal and larval stages of Platynota sp. Per1 under laboratory conditions.
Development stage	Sample code	Body length (mm)	Head width (mm)
1st instar	M-1	2.021	0.247
1st instar	M-2	2.042	0.249
1st instar	M-3	1.943	0.249
1st instar	M-4	1.917	0.247
1st instar	M-5	1.939	0.249
1st instar	M-6	2.045	0.247
1st instar	M-7	2.053	0.246
1st instar	M-8	2.026	0.249
1st instar	M-9	1.941	0.247
1st instar	M-10	1.946	0.246
2nd instar	M-1	4.794	0.41
2nd instar	M-2	4.784	0.44
2nd instar	M-3	4.866	0.4
2nd instar	M-4	4.859	0.42
2nd instar	M-5	4.812	0.43
2nd instar	M-6	4.827	0.39
2nd instar	M-7	5.247	0.4
2nd instar	M-8	4.761	0.43
2nd instar	M-9	4.842	0.43
2nd instar	M-10	4.827	0.44
3rd instar	M-1	7.461	0.72
3rd instar	M-2	7.38	0.7
3rd instar	M-3	7.89	0.69
3rd instar	M-4	8.087	0.71
3rd instar	M-5	8.431	0.72
3rd instar	M-6	7.995	0.73
3rd instar	M-7	8.101	0.72
3rd instar	M-8	7.906	0.72
3rd instar	M-9	8.38	0.73
3rd instar	M-10	8.354	0.73
4th instar	M-1	1 1.463	1.07
4th instar	M-2	11.333	1.08
4th instar	M-3	11.064	1.08
4th instar	M-4	11.435	1.09
4th instar	M-5	11.938	1.08
4th instar	M-6	11.956	1.08
4th instar	M-7	12.054	1.07
4th instar	M-8	12.345	1.07
4th instar	M-9	11.976	1.08
4th instar	M-10	12.053	1.08
5th instar	M-1	14.453	1.19
5th instar	M-2	15.023	1.2
5th instar	M-3	13.341	1.21
5th instar	M-4	14.223	1.2
5th instar	M-5	14.563	1.19
5th instar	M-6	14.764	1.19
5th instar	M-7	15.056	1.2
5th instar	M-8	14.385	1.2
5th instar	M-9	13.498	1.2
5th instar	M-10	14.478	1.19
Pupa	M-1	6.6	1.9
Pupa	M-2	6.9	1.9
Pupa	M-3	6.6	2.1
Pupa	M-4	7.4	2.2
Pupa	M-5	7.3	2.1
Pupa	M-6	7	2.1
Pupa	M-7	6.9	2
Pupa	M-8	7	2.1
Pupa	M-9	6.5	2.2
Pupa	M-10	7	2.1

## Sheet: Sheet4
Supplementary table 2, Sheet 4. Dimensions at adult stage of Platynota sp. Per1 under laboratory conditions.
Sample code	Body length (mm)	Head width (mm)	Wing extension (mm)
M-1	10.5	1.1	16.4
M-2	10.4	1.2	17.6
M-3	10.1	1.2	18.2
M-4	8.8	1.1	17.1
M-5	9.2	1.2	18
M-6	9.6	1.2	16.8
M-7	9.5	1	16
M-8	10.1	1	16.7
M-9	9.9	1.2	17.9
M-10	9.7	1	16.1
