# Supplementary material for: An emerging Platynota sp. (Lepidoptera: Tortricidae) infesting blueberry (Vaccinium corymbosum) in the central coast of Peru
Source: Front Insect Sci. 2025 Jun 13;5:1593907. doi: 10.3389/finsc.2025.1593907 (PMC12202582; doi:10.3389/finsc.2025.1593907)
Supplement: Supplementary file 1 [file DataSheet1.zip › SM Table 3.xlsx]

## Sheet: Sheet1
Supplementary Table 3. Taxonomic assignment of the mitochondiral cytochrome oxidase I (mtCOI) region of Platynota sp. Per1 using Barcode of Life Data System (BOLD) in BOLD Systems V3 website (accesed on 2025-03-10).
Phylum	Class	Order	Family	Genus	Species	Similarity (%)	Country	BIN	ID%
Arthropoda	Insecta	Lepidoptera	Tortricidae	Platynota		99.23	Ecuador	LNAUU451-15[BOLD:ACX8769]	99.35
Arthropoda	Insecta	Lepidoptera	Tortricidae	Platynota		98.92	Ecuador	LNAUU452-15[BOLD:ACX8769]	98.86
Arthropoda	Insecta	Lepidoptera	Tortricidae	Platynota	flavedana	94.62	USA	UDLEP262-09[BOLD:AAC4322]	94.79
Arthropoda	Insecta	Lepidoptera	Tortricidae	Platynota	flavedana	94.47	USA	LPOKA691-09[BOLD:AAC4322]	94.63
Arthropoda	Insecta	Lepidoptera	Tortricidae	Platynota	flavedana	94.47	USA	LPOKB814-09[BOLD:AAC4322]	94.63
Arthropoda	Insecta	Lepidoptera	Tortricidae	Platynota	flavedana	94.47	USA	TAMIC344-10[BOLD:AAC4322]	94.62
Arthropoda	Insecta	Lepidoptera	Tortricidae	Platynota	flavedana	94.47	USA	SBCFA9384-21[BOLD:AAC4322]	94.6
Arthropoda	Insecta	Lepidoptera	Tortricidae	Platynota	flavedana	94.47	USA	LOFLC019-06[BOLD:AAC4322]	94.46
Arthropoda	Insecta	Lepidoptera	Tortricidae	Platynota	flavedana	94.44	USA	LOFLD033-07[BOLD:AAC4322]	94.46
Arthropoda	Insecta	Lepidoptera	Tortricidae	Platynota	flavedana	94.32	USA	LPOKB462-09[BOLD:AAC4322]	94.46
Arthropoda	Insecta	Lepidoptera	Tortricidae	Platynota	flavedana	94.32	USA	LPOKD815-10[BOLD:AAC4322]	94.46
Arthropoda	Insecta	Lepidoptera	Tortricidae	Platynota	flavedana	94.32	USA	UDLEP288-09[BOLD:AAC4322]	94.45
Arthropoda	Insecta	Lepidoptera	Tortricidae	Platynota	flavedana	94.32	USA	LGSMF146-06[BOLD:AAC4322]	94.3
Arthropoda	Insecta	Lepidoptera	Tortricidae	Platynota		94.3	Mexico	GMMAB001-15[BOLD:ACZ4871]	94.3
Arthropoda	Insecta	Lepidoptera	Tortricidae	Platynota	rostranaDHJ02	94.2	Costa Rica	MHMYD190-09[BOLD:AAA2830]	94.3
Arthropoda	Insecta	Lepidoptera	Tortricidae	Platynota	flavedana	94.18	USA	UDLEP288-09[BOLD:AAC4322]	94.3
Arthropoda	Insecta	Lepidoptera	Tortricidae	Platynota		94.17	Mexico	GMMAB001-15[BOLD:ACZ4871]	94.3
Arthropoda	Insecta	Lepidoptera	Tortricidae	Platynota	flavedana	94.16	USA	MECD170-06[BOLD:AAC4322]	94.22
Arthropoda	Insecta	Lepidoptera	Tortricidae	Platynota	sp.	94.16	Mexico	LPMX770-08[BOLD:AAC4170]	94.14
Arthropoda	Insecta	Lepidoptera	Tortricidae	Platynota	rostranaDHJ01	94.16	costa Rica	MHMXJ119-07[BOLD:ACF5183]	94.14
