# Supplementary material for: An emerging Platynota sp. (Lepidoptera: Tortricidae) infesting blueberry (Vaccinium corymbosum) in the central coast of Peru
Source: Front Insect Sci. 2025 Jun 13;5:1593907. doi: 10.3389/finsc.2025.1593907 (PMC12202582; doi:10.3389/finsc.2025.1593907)
Supplement: Supplementary file 1 [file DataSheet1.zip › SM Table 4.xlsx]

## Sheet: Sheet1
Supplementary Table 4. Metadata associated with mitochondiral cytochrome oxidase I (mtCOI) region sequences reported used in phylogenetic analysis.
No.	GenBank	Taxonomic assignation	Location	Collection date
1	OQ182965	Phalonidia manniana	Italy: Piemonte	2022-06-01
2	OQ182986	Aethes hartmanniana	Italy: Piedmont	2019-06-29
3	OQ182233	Acleris variegana	Italy: Pequerel	2019-08-26
4	HQ955195	Adoxophyes orana	Germany	2000-05-26
5	PQ654007	Platynota sp.	Peru	2022
6	HM386027	Platynota flavedana	USA	2008-06-20
7	GU800982	Platynota idaeusalis	USA	2009-04-29
8	GU090119	Platynota semiustana	USA: Tennessee	2004-07-20
9	HQ985679	Platynota exasperatana	USA	2010-03-20
10	KF492566	Sparganothoides machimiana	USA: Arizona	2005-08-04
11	LC741449	Homona magnanima	Taiwan:Taoyuan	2015-12
12	MT711510	Choristoneura murinana	France: Alsace	1996-05-01
13	MT711304	Choristoneura occidentalis	Canada: British Columbia	NA
14	NC037393	Choristoneura occidentalis	Canada: Nicola Valley near Merritt	2009
15	MT711305	Choristoneura occidentalis	Canada: British Columbia	1999
16	MT256812	Homona aestivana	Papua New Guinea: Madang, Kausi	2013-07-19
17	MW924656	Archips podanus	China	NA
18	JF703031	Argyrotaenia alisellana	NA	NA
19	NC069247	Brachycentrus kozlovi	NA	NA
