# Supplementary material for: An emerging Platynota sp. (Lepidoptera: Tortricidae) infesting blueberry (Vaccinium corymbosum) in the central coast of Peru
Source: Front Insect Sci. 2025 Jun 13;5:1593907. doi: 10.3389/finsc.2025.1593907 (PMC12202582; doi:10.3389/finsc.2025.1593907)
Supplement: Supplementary file 1 [file DataSheet1.zip › SM Table 5.xlsx]

## Sheet: Supplementary table 5
Supplementary table 5. Metadata associated with mitogenome sequences reported used in phylogenetic analysis.
GenBank accession	GC (%)	AT (%)	Family	Subfamily	Tribu	Specie	Sequence length
Platynota_Per1	17.5	82.5	Tortricidae	Tortricinae	Sparganothini	Platynota_sp	16441
OZ203515	18.8	81.2	Tortricidae	Tortricinae	Tortricini	Acleris logiana	16257
NC_008141	19.6	80.4	Tortricidae	Tortricinae	Archipini	Adoxophyes honmai	15680
OZ020302	19.6	80.4	Tortricidae	Tortricinae	Cochylinis	Aethes cnicana	15663
OZ173966	18.4	81.6	Tortricidae	Tortricinae	Tortricini	Aleimma loeflingiana	16333
OZ174806	19.7	80.3	Tortricidae	Tortricinae	Archipini	Aphelia paleana	15594
OX402076	17.9	82.1	Tortricidae	Tortricinae	Archipini	Archips crataeganus	16639
OZ185634	18.5	81.5	Tortricidae	Tortricinae	Archipini	Cacoecimorpha pronubana	15685
NC_054267	18.9	81.1	Tortricidae	Tortricinae	Archipini	Cerace xanthocosma	15344
NC_037395	19.7	80.3	Tortricidae	Tortricinae	Archipini	Choristoneura fumiferana	15304
NC_069231	19	81	Tortricidae	Tortricinae	Archipini	Choristoneura metasequoiacola	15128
MG948541	18.9	81.1	Tortricidae	Tortricinae	Archipini	Choristoneura occidentalis	15541
MZ636560	18.7	81.3	Tortricidae	Tortricinae	Archipini	Clepsis pallidana	15679
OZ193950	20	80	Tortricidae	Tortricinae	Cnephasiini	Cnephasia stephensiana	16629
NC_060406	19.4	80.6	Tortricidae	Tortricinae	Cochylini	Cochylidia moguntiana	15433
OZ205516	19.2	80.8	Tortricidae	Tortricinae	Cochylini	Commophila aeneana	16497
OY829502	19.2	80.8	Tortricidae	Tortricinae	Archipini	Ditula angustiorana	16188
OZ199899	18.2	81.8	Tortricidae	Tortricinae	Archipini	Epiphyas postvittana	16805
MW491464	19.5	80.5	Tortricidae	Tortricinae	Cochylini	Eugnosta dives	15392
LC741449	17.6	82.4	Tortricidae	Tortricinae	Archipini	Homona magnanima	16531
OZ210506	19.5	80.5	Tortricidae	Tortricinae	Cochylini	Neocochylis molliculana	15434
OW028732	20	80	Tortricidae	Tortricinae	Archipini	Pandemis cinnamomeana	15825
OY725202	18.5	81.5	Tortricidae	Tortricinae	Tortricini	Tortrix viridana	16429
NC_021396	20	80	Tortricidae	Tortricinae	Archipini	Adoxophyes orana	15343
KC831443	21.6	78.4	Cossidae	Zeuzerinae.	Zeuzerocossini	Eogystia hippophaecolus	15431
KX364098	21.1	78.9	Cossidae	Zeuzerinae.	Zeuzerocossini	Zeuzera multistrigata	15320
