# Supplementary material for: An emerging Platynota sp. (Lepidoptera: Tortricidae) infesting blueberry (Vaccinium corymbosum) in the central coast of Peru
Source: Front Insect Sci. 2025 Jun 13;5:1593907. doi: 10.3389/finsc.2025.1593907 (PMC12202582; doi:10.3389/finsc.2025.1593907)
Supplement: Supplementary file 1 [file DataSheet1.zip › SM Table 1.xlsx]

## Sheet: Sheet1
Supplementary Table 1, Sheet 1. Absolute and relative damage caused by Platynota sp. Per1 in different plant process.
Field	Development stage	Affected parts	Total parts	Damage (%)
1	budding	29	136	21.3235
1	budding	35	139	25.1799
1	budding	24	142	16.9014
1	budding	19	139	13.6691
1	budding	23	140	16.4286
1	budding	24	138	17.3913
1	budding	25	135	18.5185
1	budding	31	143	21.6783
1	budding	27	137	19.708
1	budding	25	132	18.9394
1	budding	26	136	19.1176
1	budding	25	138	18.1159
1	budding	30	141	21.2766
1	budding	26	137	18.9781
1	budding	36	143	25.1748
1	budding	39	145	26.8966
1	budding	44	144	30.5556
1	budding	24	141	17.0213
1	budding	34	129	26.3566
1	budding	41	137	29.927
2	budding	37	149	24.8322
2	budding	36	153	23.5294
2	budding	29	159	18.239
2	budding	48	161	29.8137
2	budding	18	146	12.3288
2	budding	31	148	20.9459
2	budding	35	153	22.8758
2	budding	34	155	21.9355
2	budding	7	161	4.34783
2	budding	39	157	24.8408
2	budding	19	148	12.8378
2	budding	38	159	23.8994
2	budding	30	156	19.2308
2	budding	32	150	21.3333
2	budding	28	147	19.0476
2	budding	42	151	27.8146
2	budding	37	154	24.026
2	budding	24	159	15.0943
2	budding	34	160	21.25
2	budding	32	152	21.0526
3	budding	42	183	22.9508
3	budding	43	181	23.7569
3	budding	41	173	23.6994
3	budding	24	163	14.7239
3	budding	15	177	8.47458
3	budding	18	182	9.89011
3	budding	42	169	24.8521
3	budding	40	172	23.2558
3	budding	29	174	16.6667
3	budding	67	168	39.881
3	budding	31	171	18.1287
3	budding	29	176	16.4773
3	budding	31	169	18.3432
3	budding	20	163	12.2699
3	budding	47	181	25.9669
3	budding	28	178	15.7303
3	budding	32	181	17.6796
3	budding	27	174	15.5172
3	budding	43	179	24.0223
3	budding	35	183	19.1257
1	blooming	13	161	8.07453
1	blooming	6	136	4.41176
1	blooming	11	183	6.01093
1	blooming	8	153	5.22876
1	blooming	12	201	5.97015
1	blooming	14	188	7.44681
1	blooming	8	205	3.90244
1	blooming	17	231	7.35931
1	blooming	7	142	4.92958
1	blooming	9	144	6.25
1	blooming	11	152	7.23684
1	blooming	13	176	7.38636
1	blooming	9	183	4.91803
1	blooming	14	213	6.57277
1	blooming	18	223	8.07175
1	blooming	15	203	7.38916
1	blooming	8	190	4.21053
1	blooming	11	144	7.63889
1	blooming	7	180	3.88889
1	blooming	13	209	6.2201
2	blooming	22	156	14.1026
2	blooming	17	281	6.04982
2	blooming	9	128	7.03125
2	blooming	25	254	9.84252
2	blooming	5	74	6.75676
2	blooming	4	88	4.54545
2	blooming	8	177	4.51977
2	blooming	9	155	5.80645
2	blooming	15	179	8.37989
2	blooming	5	39	12.8205
2	blooming	12	161	7.45342
2	blooming	16	191	8.37696
2	blooming	3	77	3.8961
2	blooming	13	133	9.77444
2	blooming	7	125	5.6
2	blooming	12	113	10.6195
2	blooming	11	121	9.09091
2	blooming	7	89	7.86517
2	blooming	12	104	11.5385
2	blooming	6	99	6.06061
3	blooming	11	130	8.46154
3	blooming	19	147	12.9252
3	blooming	11	239	4.60251
3	blooming	10	163	6.13497
3	blooming	17	166	10.241
3	blooming	7	247	2.83401
3	blooming	18	183	9.83607
3	blooming	11	94	11.7021
3	blooming	4	124	3.22581
3	blooming	19	136	13.9706
3	blooming	17	222	7.65766
3	blooming	13	177	7.34463
3	blooming	15	180	8.33333
3	blooming	7	165	4.24242
3	blooming	17	131	12.9771
3	blooming	4	251	1.59363
3	blooming	11	185	5.94595
3	blooming	14	58	24.1379
3	blooming	6	195	3.07692
3	blooming	3	135	2.22222
1	fruiting	13	127	10.2362
1	fruiting	18	131	13.7405
1	fruiting	21	188	11.1702
1	fruiting	12	116	10.3448
1	fruiting	7	172	4.06977
1	fruiting	9	140	6.42857
1	fruiting	21	171	12.2807
1	fruiting	11	128	8.59375
1	fruiting	8	157	5.09554
1	fruiting	23	190	12.1053
1	fruiting	7	189	3.7037
1	fruiting	16	121	13.2231
1	fruiting	8	138	5.7971
1	fruiting	25	230	10.8696
1	fruiting	15	128	11.7188
1	fruiting	31	224	13.8393
1	fruiting	25	163	15.3374
1	fruiting	19	197	9.64467
1	fruiting	12	178	6.74157
1	fruiting	17	190	8.94737
2	fruiting	24	170	14.1176
2	fruiting	15	151	9.93377
2	fruiting	19	157	12.1019
2	fruiting	13	145	8.96552
2	fruiting	18	167	10.7784
2	fruiting	27	147	18.3673
2	fruiting	10	98	10.2041
2	fruiting	12	126	9.52381
2	fruiting	23	156	14.7436
2	fruiting	25	213	11.7371
2	fruiting	19	137	13.8686
2	fruiting	21	148	14.1892
2	fruiting	14	186	7.52688
2	fruiting	37	274	13.5036
2	fruiting	24	288	8.33333
2	fruiting	35	174	20.1149
2	fruiting	22	187	11.7647
2	fruiting	25	202	12.3762
2	fruiting	33	273	12.0879
2	fruiting	21	208	10.0962
3	fruiting	28	155	18.0645
3	fruiting	31	171	18.1287
3	fruiting	32	153	20.915
3	fruiting	36	133	27.0677
3	fruiting	35	250	14
3	fruiting	22	147	14.966
3	fruiting	38	237	16.0338
3	fruiting	37	203	18.2266
3	fruiting	36	137	26.2774
3	fruiting	14	197	7.1066
3	fruiting	11	128	8.59375
3	fruiting	24	149	16.1074
3	fruiting	26	186	13.9785
3	fruiting	12	89	13.4831
3	fruiting	23	211	10.9005
3	fruiting	14	171	8.18713
3	fruiting	12	187	6.41711
3	fruiting	17	155	10.9677
3	fruiting	30	122	24.5902
3	fruiting	27	101	26.7327

## Sheet: Sheet2
Supplementary Table 1, Sheet 2. Absolute and relative damage in blueberry fruits caused by Platynota sp. Per1 in different harvest batch.
Batch	Affected parts	Total parts	Damage (%)
I	17.05	155	11
I	27.24	227	12
I	28.8	192	15
I	24.09	219	11
I	19.8	165	12
I	1.08	9	12
I	17.46	194	9
I	17.28	216	8
I	23	230	10
I	27	225	12
I	5.45	109	5
I	12.6	210	6
I	8.8	80	11
I	5.28	66	8
I	21.24	177	12
I	22.33	203	11
I	15.5	155	10
I	7.7	110	7
I	14.85	165	9
I	10.22	146	7
II	18.46	142	13
II	16.56	207	8
II	29.76	248	12
II	19.5	195	10
II	23.79	183	13
II	10.01	143	7
II	16.9	169	10
II	28.21	217	13
II	31.2	260	12
II	30.94	221	14
II	24.39	271	9
II	13.44	112	12
II	10.17	113	9
II	1.1	10	11
II	20.07	223	9
II	13.58	194	7
II	9.12	114	8
II	16.83	187	9
II	21.96	183	12
II	30.29	233	13
III	19.1	191	10
III	20.64	129	16
III	15.3	170	9
III	6.72	96	7
III	17.3	173	10
III	8	100	8
III	20.79	189	11
III	24.6	205	12
III	19.53	217	9
III	12.53	179	7
III	19.8	132	15
III	10.72	134	8
III	32.04	267	12
III	21.6	216	10
III	22.55	205	11
III	10.16	127	8
III	24.84	207	12
III	17.88	149	12
III	22.68	252	9
III	21.32	164	13
IV	40.5	270	15
IV	5.6	56	10
IV	8.25	75	11
IV	25.22	194	13
IV	21	210	10
IV	26.04	186	14
IV	21.48	179	12
IV	14.24	178	8
IV	20.41	157	13
IV	26.16	218	12
IV	22	200	11
IV	14.14	101	14
IV	6.16	77	8
IV	26.24	164	16
IV	32.4	216	15
IV	12.9	129	10
IV	18.33	141	13
IV	26.51	241	11
IV	18.88	118	16
IV	12.65	115	11
V	14.4	120	12
V	17.68	136	13
V	9.57	87	11
V	30.43	179	17
V	17.73	197	9
V	12.6	84	15
V	18.84	157	12
V	18.56	116	16
V	14.1	141	10
V	19.88	142	14
V	14.21	203	7
V	28.95	193	15
V	20.02	154	13
V	22.68	189	12
V	20.24	184	11
V	26.88	168	16
V	27.58	197	14
V	18.87	111	17
V	25.09	193	13
V	39.15	261	15
